# Supplementary material for: ‘Mutiny on the Bounty’: the genetic history of Norfolk Island reveals extreme gender-biased admixture
Source: Investig Genet. 2015 Sep 3;6:11. doi: 10.1186/s13323-015-0028-9 (PMC4558825; doi:10.1186/s13323-015-0028-9)
Supplement: Additional file 2: — Y chromosome SNP map information. This file contains the SNP map information for the Y chromosomes listed in the above file (Additional file 1). Note: map information is human genome Build36. (CSV 3 kb) [file 13323_2015_28_MOESM2_ESM.csv]

Chr	SNP	gpos	pos
24	rs2058276	0	2728456
24	rs2557333	0	4026392
24	rs2565919	0	4202985
24	rs2435494	0	4309478
24	rs1435907	0	4434214
24	rs2917324	0	4511126
24	rs3100379	0	4716348
24	rs12016609	0	4776925
24	rs2563698	0	4922439
24	rs2574019	0	5362278
24	rs2557076	0	5564106
24	rs2557286	0	5613914
24	rs2565246	0	5807681
24	rs13304806	0	6405148
24	rs9786078	0	6432196
24	rs11799090	0	6456326
24	rs2580675	0	6661364
24	rs1865680	0	6928118
24	rs3096845	0	7143260
24	rs3096780	0	7147279
24	rs13304367	0	7285848
24	rs5023154	0	7339986
24	rs17316547	0	7352720
24	rs9785861	0	7461585
24	rs9786664	0	7577055
24	rs13303702	0	7588917
24	rs9785700	0	7593750
24	rs13305115	0	7720612
24	rs35768594	0	7731535
24	rs9786768	0	7789538
24	rs7067473	0	7796744
24	rs9786668	0	7826712
24	rs9785717	0	7831131
24	rs13305449	0	7854147
24	rs10465469	0	7856708
24	rs9306846	0	7872445
24	rs11799212	0	7888081
24	rs1367253	0	7895847
24	rs11799125	0	7904490
24	rs9785868	0	7914412
24	rs9786053	0	7915759
24	rs7892855	0	7939415
24	rs9785883	0	7947185
24	rs13304307	0	7967021
24	rs13304193	0	7968950
24	rs13304470	0	7972385
24	rs7474444	0	7973691
24	rs9786743	0	7977959
24	rs6655920	0	8008701
24	rs9782806	0	8338628
24	rs9786382	0	8440220
24	rs9785810	0	8449216
24	rs13305897	0	8452350
24	rs17842387	0	8484089
24	rs7067418	0	8527053
24	rs9306848	0	8534189
24	rs9786823	0	8545542
24	rs13304855	0	8561357
24	rs7067322	0	8564927
24	rs13303861	0	8573390
24	rs9785787	0	8592844
24	rs17316771	0	8593735
24	rs3915883	0	8628831
24	rs9786574	0	8647013
24	rs9786862	0	8672630
24	rs35178723	0	8674138
24	rs3853052	0	8693545
24	rs13303471	0	8697791
24	rs3853054	0	8739843
24	rs4141564	0	8745083
24	rs7067417	0	8754916
24	rs9786692	0	8771273
24	rs16980754	0	8806440
24	rs13304995	0	8818629
24	rs16981297	0	8835178
24	rs2006634	0	8869390
24	rs4044313	0	9027006
24	rs34064949	0	9120781
24	rs35180016	0	9158400
24	rs4044233	0	9187755
24	rs784765	0	9253040
24	rs404386	0	9271428
24	rs9786846	0	9986415
24	rs2594632	0	10117451
24	rs2538834	0	10300184
24	rs34441307	0	10401250
24	rs13304158	0	10405076
24	rs11799282	0	10417098
24	rs17221468	0	10451700
24	rs13305207	0	10578357
24	rs9786898	0	10629072
24	rs9786711	0	10701653
24	rs605310	0	11224673
24	rs11096435	0	12397941
24	rs13305950	0	12563205
24	rs9785941	0	12606577
24	rs17306692	0	12648745
24	rs28583376	0	12655891
24	rs9786325	0	12659772
24	rs9786290	0	12681665
24	rs9785884	0	12729849
24	rs9786012	0	12839233
24	rs9786475	0	12844397
24	rs2713254	0	12979419
24	rs34297606	0	13008998
24	rs7474402	0	13041358
24	rs13303995	0	13058090
24	rs2032590	0	13529007
24	rs2032624	0	13535818
24	rs1236456	0	14605733
24	rs13304086	0	16381573
24	rs2913061	0	17046961
24	rs4454474	0	19440657
24	rs3848982	0	20176596
24	rs2032612	0	20325879
24	rs2032621	0	20332126
24	rs2032617	0	20355649
24	rs4431779	0	20689069
24	rs2704751	0	20761925
24	rs9786263	0	20870102
24	rs4122361	0	20919156
24	rs3887309	0	21604624
24	rs17250535	0	21882589
24	rs9785746	0	21904347
24	rs9786529	0	21954224
24	rs13303817	0	21964903
24	rs13305548	0	21981034
24	rs16980552	0	21989731
24	rs2913083	0	22047937
24	rs4998596	0	22158545
24	rs13304450	0	22191158
24	rs13304467	0	22201311
24	rs1276034	0	22393444
24	rs13305525	0	22416912
24	rs9786558	0	22765516
24	rs35947883	0	22775592
24	rs35858522	0	22802269
24	rs9786856	0	22847367
24	rs9785672	0	22870820
24	rs17316910	0	22885057
24	rs13303614	0	22907310
24	rs2268588	0	22919969
24	rs4279783	0	25799924
24	rs9786795	0	27059731
24	rs2049642	0	27108406
24	rs13303815	0	27169976
24	rs9786160	0	27226830
24	rs2880672	0	57264782
24	rs34156695	0	57303113
